# Supplementary material for: Contrasting response of microeukaryotic and bacterial communities to the interplay of seasonality and local stressors in shallow soda lakes
Source: FEMS Microbiol Ecol. 2023 Aug 16;99(9):fiad095. doi: 10.1093/femsec/fiad095 (PMC10449373; doi:10.1093/femsec/fiad095)
Supplement: fiad095_Supplemental_Files [file fiad095_supplemental_files.zip]

Archive with 2 entries (2 files):
- Supp_data Table_S1_ZMarton.xlsx
- Supp_data _ZMarton_minor_revision.docx
